# Supplementary material for: Identification of novel genetic loci for risk of multiple myeloma by functional annotation
Source: Leukemia. 2023 Sep 18;37(11):2326–9. doi: 10.1038/s41375-023-02022-8 (PMC10624610; doi:10.1038/s41375-023-02022-8)
Supplement: Supplementary file 2 — Supplementary table 2 [file 41375_2023_2022_MOESM2_ESM.xlsx]

## Sheet: Supp Table 1
Supplementary table 2. Summary stastistics of the SNPs functionally annoted and their annotation*.
SNP_name	chr	pos_hg38	MAF_EUR	OR_interlymph	p-value_interlymph	OR_GMMG	p-value_GMMG	OR-meta	Lower limit CI-meta	Upper limit CI_meta	p-value meta	p-value heterogeneity	pvalues_WB_eQTL	slopes_WB_eQTL	pvalues_WB_sQTL	slopes_WB_sQTL	TFBS_N_TFs	TFBS_TF_name(s)	TFBS_score_percentile(s)
rs12038685	1	165216540	0.24	1.218	5.037e-05	1.10975	0.04588	1.166	1.088	1.251	1.55654e-05	0.192					1	BACH1_MAFK	0.495
rs2664188	4	40079994	0.43	1.177	8.136e-05	1.09206	0.04786	1.137	1.071	1.206	2.31435e-05	0.218	2.28919e-08	-0.0994765			3	ZNF263|E2F6|PAX4	0.540|0.280|0.060
rs28199	5	173165129	0.39	0.8456	6.59e-05	0.874126	0.003131	0.859	0.808	0.912	8.08973e-07	0.593					3	IRF1|STAT2_STAT1|FOXP1	0.746|0.685|0.175
rs29794	5	173150766		0.8467	7.306e-05	0.875657	0.003547	0.86	0.809	0.914	9.96813e-07	0.587
rs255294	5	173155717		0.8512	0.0001231	0.87108	0.002313	0.86	0.81	0.914	1.018e-06	0.708					1	MEF2C	0.096
rs255307	5	173143402		0.8509	0.000123	0.874126	0.003141	0.861	0.811	0.915	1.44599e-06	0.664
rs255305	5	173145597		0.852	0.000135	0.874126	0.002981	0.862	0.812	0.916	1.48088e-06	0.678
rs251230	5	173099567		0.8591	0.0003095	0.86881	0.001943	0.864	0.813	0.918	2.0939e-06	0.856
rs10463894	5	132598215		0.8206	8.629e-05	0.893655	0.02968	0.855	0.797	0.918	1.50579e-05	0.238
rs62383710	5	132564905		0.8256	0.0001452	0.888099	0.02217	0.855	0.797	0.918	1.55771e-05	0.313
rs56668723	5	132571498		0.8272	0.0001719	0.888099	0.0215	0.856	0.798	0.919	1.78327e-05	0.326
rs2897443	5	132593902		0.8259	0.0001482	0.891266	0.02668	0.857	0.798	0.92	2.02027e-05	0.293					2	SMAD2_SMAD3_SMAD4|SPZ1	0.650|0.293
rs58760622	5	132572420		0.8283	0.0002012	0.887311	0.02327	0.856	0.797	0.92	2.13112e-05	0.347
rs2706401	5	132545913		0.8287	0.0001424	0.896057	0.03041	0.861	0.803	0.923	2.28034e-05	0.27
rs6894017	5	132616706		0.8288	0.0001579	0.896057	0.03079	0.861	0.803	0.923	2.57581e-05	0.273
rs12652920	5	132549548	0.2	0.829	0.0001615	0.896057	0.03074	0.861	0.803	0.923	2.65167e-05	0.275					2	PRDM1|IRF1	0.743|0.659
rs62383714	5	132574103		0.8332	0.00027	0.890472	0.0225	0.861	0.803	0.923	2.70231e-05	0.351
rs2245460	5	132612834		0.8369	0.0003358	0.886525	0.02015	0.86	0.802	0.923	2.71951e-05	0.423
rs7449456	5	132617735		0.8328	0.0002389	0.892061	0.02523	0.861	0.803	0.923	2.71965e-05	0.334
rs12187537	5	132604212		0.8282	0.0002013	0.892061	0.02818	0.859	0.8	0.922	2.73702e-05	0.307
rs2299013	5	132581226		0.837	0.0003784	0.88574	0.01811	0.86	0.802	0.923	2.75272e-05	0.43
rs2706372	5	132599785		0.8346	0.000273	0.890472	0.02422	0.861	0.803	0.924	2.85158e-05	0.365
rs10463893	5	132592347		0.8289	0.0002037	0.892857	0.02856	0.859	0.801	0.923	2.85857e-05	0.305
rs2243677	5	132568554		0.8365	0.0003199	0.888889	0.02149	0.861	0.803	0.924	2.88596e-05	0.395
rs2706348	5	132570118		0.8377	0.0003662	0.887311	0.02006	0.861	0.803	0.924	2.89089e-05	0.42
rs55982201	5	132584858		0.834	0.00028	0.891266	0.02394	0.862	0.803	0.924	3.00465e-05	0.353
rs6874184	5	132625457		0.832	0.0002174	0.895255	0.02991	0.862	0.804	0.925	3.09135e-05	0.303
rs6873732	5	132625375		0.8317	0.0002083	0.896057	0.03068	0.863	0.804	0.925	3.16815e-05	0.295
rs2706349	5	132571068		0.8381	0.0003793	0.888099	0.02141	0.862	0.803	0.924	3.23108e-05	0.418
rs11749376	5	132607996		0.83	0.0002257	0.893655	0.02944	0.86	0.801	0.924	3.25023e-05	0.307
rs60490216	5	132586193		0.8338	0.0002784	0.892857	0.02674	0.862	0.804	0.925	3.29448e-05	0.338
rs2252775	5	132582752		0.8358	0.0003375	0.890472	0.0233	0.862	0.804	0.925	3.3117e-05	0.375
rs2706338	5	132560157		0.8284	0.0001634	0.898473	0.03901	0.861	0.803	0.924	3.3258e-05	0.259
rs2706347	5	132569425		0.8383	0.0003857	0.888889	0.02149	0.862	0.804	0.925	3.37554e-05	0.412
rs2522392	5	132606102		0.8358	0.0003014	0.892061	0.02597	0.863	0.804	0.925	3.41086e-05	0.362
rs6871536	5	132634182		0.8388	0.0004017	0.888889	0.02181	0.863	0.805	0.925	3.41715e-05	0.416
rs2522394	5	132608437		0.8358	0.0003014	0.892061	0.0267	0.862	0.804	0.925	3.49079e-05	0.363
rs2078386	5	132549244		1.194	0.0002808	1.116	0.02991	1.156	1.079	1.238	3.50885e-05	0.334
rs2706353	5	132577636		0.8406	0.0004804	0.886525	0.01948	0.862	0.804	0.925	3.5829e-05	0.458
rs2706374	5	132602153		0.837	0.0003381	0.891266	0.02511	0.863	0.804	0.925	3.63466e-05	0.38
rs2240032	5	132641435		0.8374	0.0004158	0.888889	0.02162	0.862	0.804	0.925	3.69845e-05	0.407
rs2078392	5	132549181		0.8293	0.0001564	0.901713	0.04251	0.864	0.806	0.926	3.70059e-05	0.239
rs56798121	5	132589482		0.8361	0.0003499	0.892061	0.02488	0.863	0.805	0.926	3.75206e-05	0.364
rs17166050	5	132579521		0.8358	0.0003375	0.892857	0.02573	0.863	0.805	0.926	3.84389e-05	0.355
rs10520114	5	132613199		0.8294	0.0002065	0.892857	0.02855	0.86	0.801	0.924	4.00742e-05	0.314
rs62383758	5	132626278		0.8352	0.0003223	0.894454	0.02784	0.864	0.805	0.926	4.12661e-05	0.337
rs2522414	5	132576155		0.8404	0.0004618	0.88968	0.02346	0.864	0.805	0.926	4.19766e-05	0.426
rs2078387	5	132549202		1.19	0.0003578	1.117	0.02833	1.154	1.077	1.236	4.32403e-05	0.367					1	MYB	0
rs6872131	5	132637690		0.8364	0.0003255	0.895255	0.03004	0.865	0.806	0.927	4.35894e-05	0.34					1	ZEB1	0.122
rs2522411	5	132548075		1.189	0.0003927	1.118	0.02735	1.154	1.077	1.236	4.41928e-05	0.38
rs3798135	5	132629417		0.8361	0.0003143	0.896057	0.03071	0.865	0.807	0.927	4.42033e-05	0.33
rs29783	5	173179815		0.8565	0.0002441	0.909918	0.04308	0.88	0.828	0.936	4.43592e-05	0.335
rs6866095	5	132633253		0.8361	0.0003143	0.896861	0.03176	0.865	0.807	0.928	4.57922e-05	0.323
rs3798134	5	132629487		0.8361	0.0003143	0.896861	0.03298	0.865	0.807	0.928	4.59708e-05	0.323
rs7737470	5	132638371		0.8363	0.0003406	0.896057	0.03071	0.865	0.807	0.928	4.72857e-05	0.333
rs6873897	5	132631281		0.8366	0.0003481	0.896057	0.03148	0.865	0.807	0.928	4.85368e-05	0.335
rs12332204	5	132631296		0.836	0.0003097	0.897666	0.03389	0.865	0.807	0.928	4.88579e-05	0.317
rs10079653	5	132559819		0.8388	0.0003285	0.897666	0.03476	0.867	0.809	0.929	4.93485e-05	0.337
rs6596086	5	132616530		0.8404	0.0004243	0.894454	0.02757	0.866	0.808	0.928	4.96062e-05	0.379
rs62383757	5	132626157		0.8384	0.0004304	0.893655	0.02767	0.865	0.807	0.928	4.98184e-05	0.372
rs12653750	5	132636210		0.8397	0.0004827	0.892857	0.02593	0.865	0.807	0.928	5.12952e-05	0.39					1	Stat6	0.38
rs6596087	5	132632917		0.8369	0.0003389	0.897666	0.0338	0.866	0.808	0.928	5.22353e-05	0.325
rs62383715	5	132584538		0.8388	0.000455	0.894454	0.02815	0.866	0.807	0.929	5.49328e-05	0.369
rs2706334	5	132554779		1.185	0.0004853	1.117	0.02828	1.152	1.075	1.233	5.65405e-05	0.399
rs2301713	5	132616304		0.8397	0.0004461	0.896057	0.0307	0.867	0.808	0.929	5.84527e-05	0.361
rs74510483	6	170152528		2.233	6.7e-06	1.63079	0.03475	1.986	1.506	2.621	1.20496e-06	0.282
rs3828790	6	32668032		1.193	5.086e-05	1.092	0.04579	1.141	1.074	1.213	1.95087e-05	0.153
rs9273493	6	32660470		1.185	9.254e-05	1.095	0.04396	1.141	1.073	1.213	2.60497e-05	0.209					3	PAX4|MYOD1|SPZ1	0.980|0.714|0.703
rs72964983	6	118756204		0.6935	0.0001228	0.816993	0.04407	0.75	0.655	0.858	2.99948e-05	0.236
rs35013996	8	10089635		1.298	2.129e-05	1.10072	0.03086	1.165	1.086	1.25	2.21735e-05	0.03	9.84155e-08	-0.265116	1.99075e-06	0.234578
rs1976071	8	10160644		1.266	0.0001144	1.11185	0.01637	1.162	1.084	1.247	2.58768e-05	0.085	1.29507e-09	-0.200546
rs28436965	8	107781209		0.8548	0.000228	0.904159	0.02877	0.877	0.825	0.933	2.86944e-05	0.372
rs12678938	8	10159459		0.8004	0.0002922	0.8968	0.01272	0.863	0.805	0.926	3.61549e-05	0.132	1.50176e-09	0.196367
rs13272731	8	10049424		1.291	4.101e-05	1.09146	0.0479	1.155	1.076	1.239	6.39057e-05	0.028	2.59833e-07	-0.254224	5.55972e-06	0.221763
rs35437983	8	10147543		1.256	0.0001988	1.10229	0.02897	1.153	1.075	1.238	7.55926e-05	0.085	2.17487e-09	-0.192921	1.40931e-05	0.213198
rs3927561	9	81111261		1.277	4.295e-06	1.119	0.04647	1.2	1.113	1.294	2.29275e-06	0.087
rs111559044	11	108383727		0.6908	6.237e-05	0.794913	0.03606	0.732	0.638	0.841	1.0214e-05	0.327
rs269800	12	64932200		0.8542	9.601e-05	0.882613	0.004077	0.867	0.818	0.919	1.55148e-06	0.582	0.000138121	0.09852
rs467237	12	64940473		0.8581	0.000152	0.878735	0.00306	0.868	0.819	0.919	1.57733e-06	0.689
rs22125	12	64934342		0.8565	0.0001246	0.881057	0.003565	0.868	0.819	0.92	1.64827e-06	0.634					1	ZNF143	0.067
rs269802	12	64930585		0.8541	9.51e-05	0.884173	0.004689	0.868	0.819	0.92	1.7672e-06	0.561
rs22124	12	64934461		0.8565	0.0001246	0.881834	0.003812	0.868	0.819	0.92	1.77843e-06	0.624					1	NR2F1	0.073
rs615748	12	64927312		0.8615	0.0002203	0.876424	0.002503	0.868	0.819	0.92	1.84587e-06	0.772	0.00013958	0.0970923
rs269799	12	64935020		0.8569	0.0001311	0.882613	0.004037	0.869	0.82	0.921	1.9372e-06	0.618
rs693555	12	64927288		0.8622	0.0002355	0.876424	0.002503	0.869	0.82	0.921	1.98549e-06	0.783	0.000154056	0.0964256
rs463325	12	64935364		0.8576	0.0001427	0.881834	0.00382	0.869	0.82	0.921	2.02314e-06	0.639
rs653402	12	64926972		0.862	0.0002283	0.877193	0.002726	0.869	0.82	0.921	2.17158e-06	0.769	0.000154056	0.0964256
rs269804	12	64929214		0.8579	0.0001478	0.884956	0.004935	0.87	0.821	0.922	2.70863e-06	0.601
rs569525	12	64928140		0.8591	0.0001691	0.883392	0.004404	0.87	0.821	0.922	2.7367e-06	0.639
rs269805	12	64929169		0.8591	0.0001691	0.884173	0.004712	0.871	0.822	0.923	2.83536e-06	0.628
rs462135	12	64935980		0.8596	0.0001792	0.884173	0.004605	0.871	0.822	0.923	2.97274e-06	0.635
rs464817	12	64921517		0.8631	0.0002617	0.880282	0.003414	0.871	0.822	0.923	3.12144e-06	0.74
rs4144458	12	64918810		0.8634	0.0002674	0.881057	0.003855	0.871	0.822	0.924	3.48115e-06	0.734
rs456576	12	64939094		0.8489	5.346e-05	0.899281	0.016	0.872	0.822	0.924	3.96109e-06	0.334
rs455429	12	64939176		0.8489	5.346e-05	0.900901	0.01868	0.872	0.823	0.925	4.83364e-06	0.322	8.58411e-05	0.0995718
rs462010	12	64944365		0.8477	4.636e-05	0.906618	0.02838	0.873	0.823	0.925	4.9638e-06	0.285	2.43678e-05	0.10662
rs581475	12	64938074		0.8483	4.937e-05	0.904159	0.02125	0.874	0.824	0.926	5.75557e-06	0.286	8.58411e-05	0.0995718
rs465308	12	64939210		0.8489	5.346e-05	0.903342	0.02163	0.873	0.824	0.926	5.7945e-06	0.3	8.58411e-05	0.0995718
rs478380	12	64938274		0.8483	4.937e-05	0.904977	0.02244	0.874	0.824	0.926	6.03477e-06	0.279	8.58411e-05	0.0995718
rs465530	12	64936986		0.8483	4.937e-05	0.905797	0.02392	0.874	0.825	0.927	6.47552e-06	0.272	5.68035e-05	0.101892
rs466273	12	64935557		0.8469	4.155e-05	0.907441	0.02698	0.874	0.825	0.927	6.48904e-06	0.248	9.89971e-05	0.0986504
rs457919	12	64938542		0.8489	5.346e-05	0.905797	0.02377	0.875	0.825	0.927	6.7979e-06	0.277	8.58411e-05	0.0995718			1	EBF1	0
rs462059	12	64939527		0.8489	5.346e-05	0.905797	0.02378	0.875	0.825	0.927	6.7979e-06	0.277	8.58411e-05	0.0995718
rs455668	12	64940757		0.8489	5.346e-05	0.905797	0.02378	0.875	0.825	0.927	6.7979e-06	0.277	8.58411e-05	0.0995718			1	SRF	0.068
rs458449	12	64937099		0.8483	4.937e-05	0.906618	0.02526	0.875	0.825	0.927	6.94609e-06	0.266	8.58411e-05	0.0995718
rs466104	12	64937575		0.8483	4.937e-05	0.906618	0.02566	0.875	0.825	0.927	6.94609e-06	0.266	8.58411e-05	0.0995718
rs456500	12	64939249		0.8489	5.346e-05	0.905797	0.02387	0.875	0.825	0.927	6.9514e-06	0.279	8.58411e-05	0.0995718
rs626852	12	64941487		0.8515	7.321e-05	0.905797	0.02389	0.875	0.825	0.927	7.05752e-06	0.28	8.58411e-05	0.0995718			1	JUND	0.455
rs477646	12	64938310		0.8483	4.937e-05	0.908265	0.02783	0.876	0.826	0.928	7.78887e-06	0.252	8.58411e-05	0.0995718			2	MYOG|TCF12	0.284|0.225
rs407546	12	64943602		0.8522	8.112e-05	0.905797	0.02389	0.875	0.826	0.928	7.80952e-06	0.329	8.58411e-05	0.0995718
rs371493	12	64941845		0.853	8.914e-05	0.908265	0.02847	0.876	0.826	0.929	8.90988e-06	0.301	8.58411e-05	0.0995718
rs466776	12	64943909		0.8473	4.494e-05	0.903342	0.02146	0.877	0.827	0.929	9.62863e-06	0.307	5.23719e-05	0.102669
rs458890	12	64943457		0.8529	8.784e-05	0.905797	0.02415	0.877	0.827	0.93	1.02991e-05	0.328	8.58411e-05	0.0995718
rs431487	12	64943568		0.8522	8.112e-05	0.903342	0.02078	0.877	0.827	0.93	1.03096e-05	0.314	8.58411e-05	0.0995718
rs432586	12	64943296		0.8536	9.574e-05	0.909918	0.031	0.877	0.827	0.93	1.03627e-05	0.329	8.58411e-05	0.0995718
rs455521	12	64942212		0.8539	9.939e-05	0.908265	0.02785	0.877	0.827	0.93	1.0392e-05	0.315	8.58411e-05	0.0995718
rs461829	12	64941937		0.853	8.914e-05	0.905797	0.02367	0.878	0.828	0.931	1.27654e-05	0.294	8.58411e-05	0.0995718
rs577445	12	64942316		0.8537	9.736e-05	0.904977	0.02251	0.879	0.829	0.931	1.36649e-05	0.301	8.58411e-05	0.0995718
rs456297	12	64943369		0.8536	9.574e-05	0.904977	0.02321	0.879	0.829	0.932	1.51398e-05	0.285	8.58411e-05	0.0995718
rs462847	12	64920170		0.8641	0.0003111	0.904977	0.0231	0.883	0.833	0.936	2.78462e-05	0.44
rs155950	12	64916832		0.8679	0.0004623	0.902527	0.0194	0.884	0.834	0.937	3.21448e-05	0.512	4.41553e-05	0.103858
rs661179	12	64941360		0.8492	5.503e-05	0.905797	0.02389	0.849	0.784	0.919	5.53796e-05	NA	8.58411e-05	0.0995718
rs661169	12	64941369		0.8492	5.503e-05	0.905797	0.02389	0.906	0.831	0.987	0.0240611	NA	8.58411e-05	0.0995718
rs7281587	21	35192981		0.8235	2.847e-05	0.904159	0.04487	0.857	0.802	0.917	6.72547e-06	0.184
rs8132680	21	35192412		0.8238	2.955e-05	0.902527	0.0419	0.874	0.824	0.927	7.17284e-06	0.266
rs2242918	21	35192701		0.8225	2.525e-05	0.900901	0.03859	0.859	0.804	0.919	8.5416e-06	0.183
rs6517280	21	35194144		0.8361	0.0001478	0.90009	0.03945	0.86	0.804	0.919	9.32443e-06	0.173
rs2008959	21	35214569		0.8368	0.0001417	0.892857	0.02717	0.86	0.804	0.921	1.4544e-05	0.256
rs2834847	21	35215883		0.8456	0.0003721	0.892061	0.02531	0.862	0.805	0.922	1.67191e-05	0.35
rs2834845	21	35209624		0.8295	7.751e-05	0.897666	0.03484	0.862	0.805	0.923	1.87733e-05	0.24
rs2064056	21	35222811		0.8381	0.0001945	0.894454	0.0293	0.864	0.807	0.925	2.44907e-05	0.352					1	ELK1	0
rs4817708	21	35195429		0.8409	0.0002354	0.901713	0.04485	0.865	0.808	0.925	2.77695e-05	0.288
rs11088313	21	35194988		0.8358	0.0001418	0.90009	0.03974	0.865	0.808	0.926	2.8859e-05	0.29
rs2834842	21	35208474		0.8302	8.127e-05	0.900901	0.04072	0.865	0.808	0.926	3.19762e-05	0.277
rs2065298	21	35222631		0.8383	0.0001945	0.894454	0.0293	0.867	0.81	0.928	3.60453e-05	0.442
rs2834841	21	35207069		0.8357	0.0001417	0.901713	0.04526	0.868	0.811	0.929	4.68413e-05	0.317
* none of the SNPs were found to be within lncRNA sequences, enhancer's sites and none was located in gene coding regions which affect the biochemial properties of proteins.
